# Supplementary material for: Evaluation of Phytotoxic and Cytotoxic Effects of Prenylated Phenol Derivatives on Tomato Plants (Solanum lycopersicum L.) and Botrytis cinerea B-05 Spores
Source: Plants (Basel). 2025 Oct 27;14(21):3277. doi: 10.3390/plants14213277 (PMC12608347; doi:10.3390/plants14213277)
Supplement: Supplementary file 1 [file plants-14-03277-s001.zip]

Archive with 1 entries (1 files):
- plants-3908834-supplementary.pdf
